# Supplementary material for: ICLAC Has Released Version 14 of Its Misidentified Cell Line Register: Updating the Global Watchlist of Misidentified Cell Lines
Source: Cells. 2026 Mar 24;15(7):576. doi: 10.3390/cells15070576 (PMC13072409; doi:10.3390/cells15070576)
Supplement: Supplementary file 1 [file cells-15-00576-s001.zip]

Archive with 1 entries (1 files):
- cells-4187681-supplementary.xlsx
